# Supplementary material for: Estimating the Global Geographical Distribution Patterns of the Invasive Crop Pest Diuraphis noxia Kurdjumov under Current and Future Climatic Scenarios
Source: Insects. 2023 Apr 29;14(5):425. doi: 10.3390/insects14050425 (PMC10231117; doi:10.3390/insects14050425)
Supplement: Supplementary file 1 [file insects-14-00425-s001.zip]

Archive with 1 entries (1 files):
- insects-2338126-supplementary.pdf
